# Supplementary material for: Pulmonary fibroblast-derived stem cell factor promotes neutrophilic asthma by augmenting IL-17A production from ILC3s
Source: J Clin Invest. 2025 Jul 17;135(16):e187372. doi: 10.1172/JCI187372 (PMC12352899; doi:10.1172/JCI187372)
Supplement: Supporting data values [file jci-135-187372-s173.xlsx]

## Sheet: Fig. 1A
	SCF				IgE
	Healthy	Asthma			Healthy	Asthma
		Type 2	non-Type 2			Type 2	non-Type 2
	49.1467	145.712	316.137		470.998	1139.05	169.755
	89.1778	85.5026	223.156		81.5553	328.626	228.548
	103.302	83.6796	70.8013		189.167	3211.15	313.322
	50.2144	99.786	207.768		52.1201	407.454	111.941
	105.257	107.921	229.667		316.108	264.211	124.862
	30.4007	82.1287	116.855		37.949	855.133	19.7653
	100.66	42.1654	57.755		0	392.273	399.174
	101.572	82.7462			451.634	1542.46
	135.352	56.6129			269.864	704.329
	74.6035	298.682			582.637	336.955
	71.2019				324.457

## Sheet: Fig. 1B
	Healthy	Moderate asthma	Severe asthma		KITLG	IL17A
	2.72	2.69	2.66		2.72	1.87
	2.94	2.64	2.51		2.94	2.1
	2.85	2.75	3.05		2.85	1.9
	2.55	2.44	2.69		2.55	2.06
	2.58	2.6	2.63		2.58	2.04
	2.65	2.84	2.7		2.65	1.89
	2.8	2.34	2.57		2.8	1.95
	2.76	2.72	2.78		2.76	1.9
	2.7	2.79	2.72		2.7	1.89
	2.58	2.65	3.11		2.58	2.02
	2.71	2.71	3.09		2.71	1.85
	2.68	2.84	2.49		2.68	1.99
	2.8	2.94	2.73		2.8	2.05
	2.29	2.53	2.72		2.29	2.04
	2.8	2.68	2.74		2.8	2.09
	2.67	2.97	2.99		2.67	2.04
	2.77	2.69	2.95		2.77	1.97
	3.45	2.53	3.21		3.45	2.11
	2.71	2.62	2.87		2.71	2.02
	2.76	2.93	2.43		2.76	2.03
	2.66	3.03	3.07		2.66	2.05
	2.63	2.86	2.59		2.63	1.93
	2.74	2.99	2.79		2.74	1.84
	2.48	2.6	2.31		2.48	2.01
	2.58	2.84	3.37		2.58	1.91
	2.74	2.63	2.8		2.74	1.77
	2.76	2.74	2.53		2.76	2.07
	2.65	2.79	2.73		2.65	2.03
	2.66	2.72	2.85		2.66	1.78
	2.85	2.73	2.95		2.85	1.85
	2.67	2.84	3.24		2.67	1.93
	2.59	2.4	2.85		2.59	2.04
	2.84	2.96	2.35		2.84	2
	2.77	2.99	3.33		2.77	2
	2.62	2.84	2.62		2.62	1.95
	2.73	2.82	2.92		2.73	1.9
	2.84	2.58	2.71		2.84	2.13
	2.75	2.97	2.77		2.75	2.12
	2.67	3.01	2.88		2.67	1.98
	2.63	2.65	2.82		2.63	2.08
	2.83	2.66	2.91		2.83	1.96
	2.86	2.47	2.65		2.86	1.94
	2.77	2.86	2.77		2.77	1.84
	2.39	2.4	2.52		2.39	1.94
	2.63	2.52	2.71		2.63	1.91
	2.62	2.63	3.09		2.62	1.87
	3.67	2.92	2.68		3.67	2.31
	2.98	2.91	2.48		2.98	2.04
	3.08	2.86	2.96		3.08	2.12
	2.71	3.12	2.97		2.71	2.04
	2.8	2.5	2.76		2.8	1.98
	2.72	2.88	2.5		2.72	1.72
	2.67	2.99	2.97		2.67	1.91
	2.6	2.75	2.68		2.6	1.85
	2.59	3.07	2.76		2.59	2.07
	2.79	2.72	3.58		2.79	1.91
	2.4	2.64	2.84		2.4	1.92
	2.91	2.7	2.55		2.91	2.36
	2.7	2.91	2.79		2.7	2.03
	2.57	2.76	2.96		2.57	1.89
	2.76	2.72	3.11		2.76	1.85
	2.49	2.9	2.72		2.49	1.88
	2.99	2.74	2.7		2.99	2.02
	3.58	2.78	2.86		3.58	2.15
	2.86	3.13	2.8		2.86	1.84
	2.91	2.62	2.72		2.91	1.93
	2.71	3.05	2.67		2.71	1.92
	2.88	3.05	2.62		2.88	1.94
	2.52	2.42	2.85		2.52	1.89
	3.22	2.95	2.81		3.22	1.89
	2.58	3.3	2.67		2.58	2.02
	2.89	2.73	2.66		2.89	2.07
	2.95	2.98	2.86		2.95	2.09
	2.98	2.79	2.8		2.98	1.92
	3.05	2.9	2.57		3.05	1.84
	2.77	2.7	3.23		2.77	2.18
	2.71	2.99	2.52		2.71	1.87
	2.47		2.68		2.47	1.92
	2.67		2.76		2.67	1.86
	2.89		2.47		2.89	2
	2.83		2.86		2.83	2.11
	2.61		2.46		2.61	2.24
	2.9		2.75		2.9	1.93
	2.78		2.55		2.78	1.92
	2.45		2.61		2.45	2.02
	2.6		3.04		2.6	1.85
	2.91		2.87		2.91	1.9
			2.71		2.69	1.9
			3.5		2.64	1.89
			3.02		2.75	1.97
			2.84		2.44	1.94
			3.08		2.6	1.94
			3.25		2.84	1.96
			2.75		2.34	2.01
			2.54		2.72	1.94
			2.97		2.79	1.83
			2.55		2.65	2.02
			2.69		2.71	2.23
			2.66		2.84	2.12
			2.76		2.94	2.01
			3.05		2.53	2.02
			2.54		2.68	1.77
			2.75		2.97	1.92
			2.72		2.69	1.93
			2.96		2.53	2
			2.67		2.62	2.08
			2.8		2.93	2.15
			3.09		3.03	1.77
			2.93		2.86	1.98
			3.1		2.99	2.01
			3.16		2.6	1.9
			2.65		2.84	1.95
			2.52		2.63	1.84
			3.06		2.74	1.97
			3.16		2.79	1.89
			2.84		2.72	1.83
			2.68		2.73	1.84
			3.15		2.84	1.96
			2.87		2.4	1.95
			2.73		2.96	1.86
			2.56		2.99	1.82
			2.94		2.84	1.82
			3.04		2.82	1.87
			2.67		2.58	1.82
			3.37		2.97	1.85
			2.85		3.01	1.97
			3.03		2.65	1.78
			2.62		2.66	1.94
			3.02		2.47	1.96
			3.04		2.86	2.03
			2.96		2.4	1.87
			3.44		2.52	1.99
			2.61		2.63	1.85
			3.12		2.92	1.93
			2.78		2.91	1.83
			2.67		2.86	1.85
			2.62		3.12	1.94
			3.21		2.5	1.95
			2.87		2.88	2.02
			3.27		2.99	1.84
			3.09		2.75	1.94
			2.73		3.07	1.87
			3.09		2.72	1.91
			3.94		2.64	2.06
			3.06		2.7	1.79
			2.9		2.91	2.19
			3.36		2.76	1.99
			2.9		2.72	2.18
			3.2		2.9	2.1
			2.79		2.74	1.99
			3.04		2.78	1.92
			2.9		3.13	1.96
			2.82		2.62	2
			2.96		3.05	2.74
			2.85		3.05	2.06
			2.41		2.42	1.88
			2.86		2.95	1.92
			2.63		3.3	2.15
			3.02		2.73	1.88
			2.54		2.98	1.93
			2.82		2.79	2.04
			2.72		2.9	1.92
			2.68		2.7	2.14
			2.89		2.99	1.93
			2.79		2.66	1.83
			3.23		2.51	2.11
			3.04		3.05	1.95
			3.12		2.69	1.82
			3.26		2.63	2.02
			3.21		2.7	1.91
			3.23		2.57	1.89
			2.6		2.78	1.9
			2.68		2.72	1.85
			2.99		3.11	2.08
			3.9		3.09	1.86
			2.97		2.49	2.01
			3.13		2.73	1.86
			2.76		2.72	1.97
			2.88		2.74	1.84
			3		2.99	2.05
			2.81		2.95	2.03
			2.81		3.21	1.97
			3.15		2.87	1.98
			3.18		2.43	2
			2.7		3.07	1.88
			2.61		2.59	2.16
			2.95		2.79	2.24
			2.86		2.31	2.17
			2.67		3.37	2
			2.78		2.8	2
			4.11		2.53	1.97
			3.06		2.73	1.91
			2.68		2.85	2.02
			2.91		2.95	2.06
			2.91		3.24	2.17
			2.61		2.85	1.92
			2.77		2.35	1.88
			2.72		3.33	1.89
			2.74		2.62	1.86
			2.88		2.92	2
			2.85		2.71	1.89
			3.35		2.77	2
			2.9		2.88	1.97
			2.65		2.82	1.78
			2.86		2.91	1.88
			2.79		2.65	2.02
			2.72		2.77	1.82
			2.75		2.52	1.96
			2.68		2.71	1.88
			2.71		3.09	1.97
			2.67		2.68	1.9
			2.73		2.48	1.99
			2.81		2.96	1.81
			2.98		2.97	1.8
			2.9		2.76	1.89
			2.26		2.5	1.99
			2.61		2.97	1.8
			2.77		2.68	1.84
			2.9		2.76	1.88
			2.93		3.58	2.03
			3.76		2.84	1.92
			2.59		2.55	1.98
			2.68		2.79	2.2
			2.23		2.96	1.99
			2.56		3.11	1.94
			2.8		2.72	1.94
			2.79		2.7	1.8
			2.76		2.86	2.04
			2.81		2.8	1.84
			3.11		2.72	1.93
			2.76		2.67	1.88
			2.8		2.62	1.84
			3.09		2.85	1.71
			2.49		2.81	1.71
			3.19		2.67	1.98
			2.83		2.66	1.99
			2.49		2.86	1.81
			2.37		2.8	1.82
			2.92		2.57	1.87
			3.17		3.23	1.92
			3.04		2.52	1.89
			2.71		2.68	1.92
			2.83		2.76	1.82
			2.64		2.47	1.99
			2.94		2.86	2.01
			2.8		2.46	1.9
			2.92		2.75	1.92
			3.36		2.55	2.02
			2.6		2.61	1.94
			2.65		3.04	2
			2.78		2.87	1.96
			2.64		2.71	1.91
			3.17		3.5	2.04
			2.63		3.02	1.83
			2.73		2.84	2.09
			2.67		3.08	2.02
			2.71		3.25	1.84
			3.08		2.75	1.99
			2.69		2.54	2
			2.92		2.97	1.97
			3.17		2.55	2.24
			2.93		2.69	2.01
			3.4		2.66	1.9
			2.76		2.76	1.9
			2.78		3.05	2.06
			3.01		2.54	2.08
			2.57		2.75	1.95
			2.73		2.72	1.99
			2.65		2.96	1.94
			2.72		2.67	1.87
			3.05		2.8	1.85
			2.84		3.09	2.12
			2.71		2.93	2.03
			2.84		3.1	2.03
			3.29		3.16	2.07
			2.57		2.65	1.72
			2.6		2.52	1.81
			2.59		3.06	1.92
			3.03		3.16	1.93
			3.03		2.84	2.04
			2.93		2.68	1.91
			2.84		3.15	2.01
			2.92		2.87	2.04
			2.91		2.73	2.03
			2.74		2.56	1.9
			2.81		2.94	1.97
			2.95		3.04	1.94
			2.78		2.67	2.05
			2.82		3.37	2.17
			2.83		2.85	1.97
			2.97		3.03	1.9
			2.58		2.62	1.99
			2.82		3.02	2.16
			3.67		3.04	1.98
			2.88		2.96	1.97
			2.91		3.44	2.24
			2.73		2.61	1.9
			2.94		3.12	1.82
			2.61		2.78	2.09
			2.92		2.67	1.99
			2.65		2.62	2.01
			3.02		3.21	2.24
			2.58		2.87	2.41
			2.67		3.27	2
			2.81		3.09	1.85
			2.71		2.73	1.95
			2.67		3.09	1.97
			3.05		3.94	3.53
			3.2		3.06	1.82
			3.03		2.9	1.97
			2.76		3.36	2.05
			3.05		2.9	2.12
			4.64		3.2	2
			2.83		2.79	2.31
			3.07		3.04	1.98
			3.69		2.9	2.27
			2.85		2.82	2.95
			2.88		2.96	1.93
			2.54		2.85	2.2
			2.43		2.41	1.89
			2.81		2.86	2.5
			2.72		2.63	1.89
			2.78		3.02	1.89
			2.59		2.54	1.98
			2.67		2.82	1.9
			2.69		2.72	1.87
			2.96		2.68	2.09
			2.67		2.89	2.03
			2.99		2.79	2.21
			2.72		3.23	2.02
			2.79		3.04	1.98
			3.18		3.12	1.99
			2.57		3.26	2.79
			2.73		3.21	1.99
					3.23	2.06
					2.6	1.93
					2.68	1.83
					2.99	1.98
					3.9	2.9
					2.97	2.04
					3.13	1.98
					2.76	2.1
					2.88	2.03
					3	1.92
					2.81	2.19
					2.81	1.85
					3.15	2.83
					3.18	2.2
					2.7	2.1
					2.61	2.21
					2.95	2.03
					2.86	2.02
					2.67	2.09
					2.78	1.91
					4.11	2.71
					3.06	2.14
					2.68	2.12
					2.91	1.84
					2.91	1.85
					2.61	1.98
					2.77	1.95
					2.72	1.9
					2.74	2.18
					2.88	2.17
					2.85	1.94
					3.35	2.01
					2.9	2.75
					2.65	2.16
					2.86	1.99
					2.79	1.95
					2.72	1.97
					2.75	1.8
					2.68	2.1
					2.71	2.03
					2.67	1.86
					2.73	2.04
					2.81	1.97
					2.98	1.9
					2.9	1.99
					2.26	2.03
					2.61	1.77
					2.77	1.83
					2.9	1.83
					2.93	1.92
					3.76	2.06
					2.59	2.13
					2.68	2.08
					2.23	1.94
					2.56	1.94
					2.8	2.01
					2.79	1.9
					2.76	1.93
					2.81	1.84
					3.11	1.9
					2.76	1.95
					2.8	1.87
					3.09	1.99
					2.49	2
					3.19	2.15
					2.83	1.93
					2.49	2.18
					2.37	1.97
					2.92	1.95
					3.17	2
					3.04	2.02
					2.71	1.85
					2.83	1.91
					2.64	1.85
					2.94	1.97
					2.8	2.11
					2.92	2.05
					3.36	2.06
					2.6	1.92
					2.65	2.08
					2.78	1.95
					2.64	1.77
					3.17	1.77
					2.63	2.07
					2.73	1.98
					2.67	2.09
					2.71	1.74
					3.08	2.24
					2.69	1.93
					2.92	1.98
					3.17	2
					2.93	1.91
					3.4	2.04
					2.76	2.15
					2.78	1.88
					3.01	1.91
					2.57	1.99
					2.73	1.96
					2.65	1.94
					2.72	1.84
					3.05	2.14
					2.84	1.92
					2.71	1.97
					2.84	2.05
					3.29	1.97
					2.57	2.07
					2.6	1.9
					2.59	1.88
					3.03	1.9
					3.03	1.93
					2.93	1.88
					2.84	2.03
					2.92	1.91
					2.91	1.97
					2.74	2.06
					2.81	1.88
					2.95	2
					2.78	1.9
					2.82	1.91
					2.83	1.86
					2.97	2
					2.58	1.84
					2.82	1.89
					3.67	2.03
					2.88	1.99
					2.91	1.95
					2.73	1.89
					2.94	2.02
					2.61	2.01
					2.92	1.96
					2.65	1.93
					3.02	1.95
					2.58	1.93
					2.67	1.96
					2.81	2.46
					2.71	1.9
					2.67	1.89
					3.05	2.08
					3.2	2.24
					3.03	1.92
					2.76	2.27
					3.05	1.93
					4.64	4.09
					2.83	1.87
					3.07	1.88
					3.69	2.33
					2.85	1.8
					2.88	2.12
					2.54	1.99
					2.43	2.27
					2.81	1.99
					2.72	1.98
					2.78	2.06
					2.59	1.89
					2.67	1.83
					2.69	1.89
					2.96	1.92
					2.67	2.13
					2.99	1.94
					2.72	2.06
					2.79	2.05
					3.18	2.29
					2.57	1.86
					2.73	1.94

## Sheet: Fig. 1C
	Healthy	Moderate asthma	Severe asthma		KITLG	IL17A
	3.03104	2.49242	4.05621		3.03104	2.9196
	3.07745	2.81327	3.55521		3.07745	3.27792
	3.00424	2.89152	2.74242		3.00424	3.52655
	2.86336	3.21347	3.52801		2.86336	3.22362
	2.53126	3.95816	4.00756		2.53126	3.46299
	3.60928	3.24083	3.46206		3.60928	3.60276
	3.15395	3.49924	2.78139		3.15395	3.46588
	3.7898	3.00425	3.57082		3.7898	3.48452
	2.88566	2.97751	3.044		2.88566	3.14086
	3.1628	3.56702	3.70095		3.1628	3.13011
	3.09374	3.30267	3.61548		3.09374	3.84184
	3.4865	3.19928	3.21569		3.4865	3.89614
	2.93503	4.03482	3.61563		2.93503	4.00776
	3.75238	3.14633	2.83192		3.75238	3.52349
	3.70222	2.81142	3.71278		3.70222	3.57653
	2.99369	3.47284	3.54041		2.99369	3.90673
	2.90368	4.13879	3.06178		2.90368	3.88232
	3.51192	3.30112	5.0053		3.51192	3.56806
	2.84857	3.30267	3.70958		2.84857	2.86714
	3.16119	3.34497	3.5199		3.16119	3.51774
	2.8432	3.21542	2.79169		2.8432	3.59708
		4.54262	3.148		2.49242	3.2467
		3.67187	3.30267		2.81327	3.08843
		2.65015	4.1123		2.89152	3.22159
		3.31638	3.88434		3.21347	3.30517
			3.06046		3.95816	4.11298
			3.34227		3.24083	3.6922
			3.73582		3.49924	3.38492
			3.49931		3.00425	3.02416
			2.93328		2.97751	3.12018
			2.93916		3.56702	3.32568
			3.89841		3.30267	3.05358
			3.47828		3.19928	3.45622
			3.68006		4.03482	2.93174
			3.55101		3.14633	3.29203
			3.58887		2.81142	3.51798
			4.34253		3.47284	3.38159
			3.33977		4.13879	3.30104
			3.2146		3.30112	3.17833
			3.72878		3.30267	2.92481
			3.3894		3.34497	4.0574
			3.29025		3.21542	3.6116
			3.74483		4.54262	2.70357
			3.72021		3.67187	2.78659
			3.23866		2.65015	3.35264
			3.34596		3.31638	4.19029
			3.10975		4.05621	3.74312
			3.97325		3.55521	3.64674
			3.03862		2.74242	3.04648
			3.58251		3.52801	3.39923
			2.97978		4.00756	3.52291
			2.85465		3.46206	3.78839
			3.5144		2.78139	4.05943
			3.36765		3.57082	4.10164
			3.71737		3.044	3.12279
			3.81774		3.70095	3.65821
			3.28842		3.61548	3.30791
			3.15395		3.21569	3.59105
			3.30948		3.61563	3.79172
			3.26556		2.83192	3.34262
			2.98275		3.71278	4.14761
			3.64133		3.54041	3.18016
			3.41418		3.06178	2.85939
			3.67188		5.0053	3.83541
			3.52606		3.70958	3.21286
			4.05995		3.5199	3.45931
			3.16106		2.79169	3.0347
			3.42187		3.148	3.16167
			2.55375		3.30267	3.98265
			2.86463		4.1123	3.50517
			2.98317		3.88434	4.21995
			2.97736		3.06046	3.99426
			3.34484		3.34227	4.21379
			2.50407		3.73582	3.51798
			3.54051		3.49931	3.66248
			2.63645		2.93328	3.19986
			3.38506		2.93916	3.79644
			3.59262		3.89841	4.73003
			3.46646		3.47828	3.91268
			3.46031		3.68006	4.2093
			2.99318		3.55101	3.48706
			3.92188		3.58887	4.07001
			2.92629		4.34253	4.24525
			4.23415		3.33977	3.52896
			3.53592		3.2146	3.51798
			3.11046		3.72878	3.88984
			2.89439		3.3894	3.88206
			2.84896		3.29025	3.89638
			3.51842		3.74483	3.64298
			3.31317		3.72021	4.03792
			3.94148		3.23866	3.15116
			2.93249		3.34596	4.14424
			3.29119		3.10975	3.41381
					3.97325	3.59166
					3.03862	3.77929
					3.58251	3.79018
					2.97978	3.62252
					2.85465	3.51108
					3.5144	3.91645
					3.36765	3.5378
					3.71737	2.92363
					3.81774	4.16338
					3.28842	3.6121
					3.15395	4.19212
					3.30948	3.20496
					3.26556	3.1996
					2.98275	3.77742
					3.64133	4.09002
					3.41418	4.06673
					3.67188	3.77106
					3.52606	3.41888
					4.05995	3.42319
					3.16106	3.51798
					3.42187	3.38337
					2.55375	3.80061
					2.86463	3.47145
					2.98317	3.63576
					2.97736	3.19009
					3.34484	3.83436
					2.50407	3.43057
					3.54051	3.29306
					2.63645	3.61834
					3.38506	2.95255
					3.59262	4.20296
					3.46646	3.50517
					3.46031	3.66178
					2.99318	3.39226
					3.92188	3.88535
					2.92629	3.35117
					4.23415	3.83878
					3.53592	3.19334
					3.11046	3.46717
					2.89439	3.35264
					2.84896	3.56463
					3.51842	3.88283
					3.31317	3.30578
					3.94148	3.79719
					2.93249	3.44398
					3.29119	3.38431

## Sheet: Fig. 1D
	KITLG	MPO
	3.03104	2.7713
	3.07745	3.12914
	3.00424	3.06456
	2.86336	3.09645
	2.53126	3.13856
	3.60928	3.01381
	3.15395	2.98501
	3.7898	3.17689
	2.88566	3.26184
	3.1628	3.35958
	3.09374	3.07596
	3.4865	2.60576
	2.93503	2.83218
	3.75238	2.61393
	3.70222	3.64691
	2.99369	3.27985
	2.90368	2.88754
	3.51192	3.11035
	2.84857	3.46935
	3.16119	3.04325
	2.8432	3.57714
	2.49242	2.48291
	2.81327	3.21932
	2.89152	2.93623
	3.21347	2.78578
	3.95816	3.65652
	3.24083	2.41158
	3.49924	3.27092
	3.00425	2.24136
	2.97751	3.1228
	3.56702	2.90551
	3.30267	2.62126
	3.19928	3.33017
	4.03482	3.06136
	3.14633	3.24986
	2.81142	3.17846
	3.47284	3.19083
	4.13879	3.4726
	3.30112	3.05868
	3.30267	3.06622
	3.34497	3.18488
	3.21542	2.94169
	4.54262	3.54942
	3.67187	3.17005
	2.65015	3.69792
	3.31638	3.83831
	4.05621	4.14463
	3.55521	2.32399
	2.74242	3.0961
	3.52801	3.10197
	4.00756	3.55471
	3.46206	3.2523
	2.78139	2.83292
	3.57082	2.92331
	3.044	2.57439
	3.70095	3.5403
	3.61548	3.2125
	3.21569	3.10904
	3.61563	3.41067
	2.83192	2.96202
	3.71278	3.30705
	3.54041	3.08264
	3.06178	2.83334
	5.0053	4.2791
	3.70958	2.98048
	3.5199	3.121
	2.79169	2.39627
	3.148	2.45662
	3.30267	3.24137
	4.1123	3.56695
	3.88434	4.12396
	3.06046	2.48866
	3.34227	4.43999
	3.73582	2.84367
	3.49931	3.11352
	2.93328	2.68323
	2.93916	2.70499
	3.89841	3.90043
	3.47828	3.34448
	3.68006	3.23531
	3.55101	3.56783
	3.58887	3.27296
	4.34253	3.23954
	3.33977	3.04127
	3.2146	3.40293
	3.72878	4.17464
	3.3894	3.20042
	3.29025	3.21922
	3.74483	3.27756
	3.72021	3.8851
	3.23866	2.88074
	3.34596	3.26696
	3.10975	3.57861
	3.97325	3.67131
	3.03862	3.42266
	3.58251	3.35392
	2.97978	3.45281
	2.85465	3.64584
	3.5144	3.75003
	3.36765	2.81046
	3.71737	3.2916
	3.81774	3.99176
	3.28842	2.87914
	3.15395	3.31148
	3.30948	3.18567
	3.26556	3.29145
	2.98275	3.09848
	3.64133	2.57632
	3.41418	3.19541
	3.67188	3.10661
	3.52606	2.38709
	4.05995	2.83062
	3.16106	3.32813
	3.42187	3.13963
	2.55375	3.30073
	2.86463	3.36377
	2.98317	2.67109
	2.97736	3.33187
	3.34484	3.1231
	2.50407	2.96577
	3.54051	3.21728
	2.63645	2.18622
	3.38506	2.78962
	3.59262	3.26023
	3.46646	3.39272
	3.46031	2.82636
	2.99318	3.29524
	3.92188	3.26088
	2.92629	2.80225
	4.23415	4.27139
	3.53592	3.22142
	3.11046	4.01293
	2.89439	2.50669
	2.84896	2.7576
	3.51842	3.33676
	3.31317	2.75819
	3.94148	3.54467
	2.93249	3.39262
	3.29119	2.54413

## Sheet: Fig. 1I
	ILC3 number				IL-17A+ ILC3 number
	Ctrl	SCF	IL-1β/IL-23	IL-1β/IL-23+SCF	Ctrl	SCF	IL-1β/IL-23	IL-1β/IL-23+SCF
	1.27336	0.720434	3.57544	9.58354	0.292872	0.218292	1.43375	4.90548
	1.23015	1.21634	3.60207	8.10684	0.16976	0.216509	1.42642	1.55651
	1.58925	1.39931	3.51525	11.0408	0.584844	0.604503	1.03023	2.63875
	1.43084	2.12842	5.39386	8.83052	0.536564	0.736032	1.11815	3.21431
	0.971628	0.962927	4.21943	8.76393	0.319666	0.439095	2.61564	2.94468
	1.53708	0.609656	4.4196	5.43891	0.548132	0.348114	1.81646	2.13205

## Sheet: Fig. 1K
	Ctrl	SCF	IL-1β/IL-23	IL-1β/IL-23+SCF
	4407	4771	6133	6213
	5093	4955	6080	6267
	4556	4672	5787	7080
	4934	5393	6041	6660
	4976	5257	6186	6777

## Sheet: Fig. 1L
	Ctrl	SCF	IL-1β/IL-23	IL-1β/IL-23+SCF
	6.28e-07	7.75e-07	0.000256	0.000317
	0	3.58e-06	0.000275	0.000234
	4.7e-06	1.83e-06	0.000271	0.000318
	2.54e-06	2.16e-07	0.000389	0.001211
	0	1.88e-06	0.000278	0.001042
	5.8e-07	0	0.000305	0.000775

## Sheet: Fig. 1M
	Ctrl	SCF	IL-1β/IL-23	IL-1β/IL-23+SCF
	0	0.03	6.4	8
	0.01	0.02	4.03	5.12
	0	0	1.45	5.25
	0	0	2.09	3.9
	0	0	1.68	11.13
	0	0	6.75	12.42

## Sheet: Fig. 2A
	IL-1β/IL-23	IL-1β/IL-23+SCF
	4.95	7.32
	11.96	14.48
	3.9	4.98

## Sheet: Fig. 2F
	IL-1β/IL-23	IL-1β/IL-23+SCF
	73.9	80.4
	40.2	50
	56.2	67.2

[truncated: 103 more sheets: Fig. 2G, Fig. 3A, Fig. 3B, Fig. 3C, Fig. 3D, Fig. 3F, Fig. 3H, Fig. 3K, Fig. 3L, Fig. 3M, Fig. 3N, Fig. 3P, Fig. 3Q, Fig. 4A, Fig. 4B, Fig. 4C, Fig. 4D, Fig. 4F, Fig. 4G, Fig. 4H …]
